# Supplementary material for: Circulating miRNA measurements are reflective of cholesterol-based changes in rainbow trout (Oncorhynchus mykiss)
Source: PLoS One. 2018 Nov 5;13(11):e0206727. doi: 10.1371/journal.pone.0206727 (PMC6218197; doi:10.1371/journal.pone.0206727)
Supplement: S1 File — Plasma metabolites excel sheet: postprandial levels of cholesterol (Chol), glucose and triglycerides (TG) in plasma of rainbow trout at 3h, 8h, 12h, 16h and 24h after the meal (n = 6 at each time point). Mir expression excel sheet: data of hepatic expression (Lmir) and plasma abundance (Pmir) of miR-1, miR-33, miR-122, miR-128 and miR-223 measured 3h, 8h, 12h, 16h and 24h after the meal (n = 6 at each time point). miRNA data are normalized with miR-39 used as exogenous spike miRNA. Gene expression excel sheet: data of hepatic expression of genes related to cholesterol synthesis (hmgcr, hmgcs, cyp51, dhcr7 and srebp2), cholesterol efflux (cyp7a1, ugt1a3, abcg5, abcg8, abca1 and lxr), cholesterol esterification (acat1 and acat2) and lipogenesis (fas, gck and srebp1) measured 3h, 8h, 12h, 16h and 24h after the meal (n = 6 at each time point). miRNA data are normalized with with NORMA-Gene method. (XLSX) [file pone.0206727.s001.xlsx]

## Sheet: Plasma metabolites
	Plasma metabolites (g L-1)
Time	Chol	Glucose	TG
3h	1.372	0.3623	0.7839
3h	1.4299	0.3561	2.05535
3h	1.052	0.37785	1.3908
3h	0.8638	0.3168	0.9093
3h	0.6611	0.2888	0.64825
3h	1.5458	0.5351	2.08245
8h	0.9319	0.3023	0.8754
8h	1.22	0.2681	2.2825
8h	0.6133	0.3685	0.24475
8h	1.0882	0.4337	1.31615
8h	1.0072	0.4006	1.32635
8h	1.3083	0.5196	1.51285
12h	1.6225	0.31675	2.9335
12h	1.0129	0.3996	1.65865
12h	1.0767	0.46165	1.13985
12h	0.8826	0.55165	0.81435
12h	0.8971	0.57235	0.9432
12h	1.7398	0.49375	3.12
16h	1.1997	0.442	2.113
16h	1.3286	0.4761	.
16h	1.3069	0.40995	1.75695
16h	1.1317	0.37165	2.2418
16h	1.2866	0.46685	2.09605
16h	1.1852	0.4554	1.5027
24h	0.7827	0.47405	1.21105
24h	1.3025	0.43995	2.235
24h	0.8667	0.48545	1.02455
24h	1.3358	0.45645	2.1842
24h	1.3547	0.3965	1.41115
24h	1.2316	0.42235	0.63805

## Sheet: miR expression
	Liver miR, data normalized with miR 39					Plasma miR, data normalized with miR 39
Time	Lmir1	Lmir33	Lmir122	Lmir128	Lmir223	Pmir1	Pmir33	Pmir122	Pmir128	Pmir223
3h	0.894852	0.494302	0.77007	0.642583	0.83995	0.38532	0.615818	0.0940427	0.334249	0.588508
3h	0.790066	1.19326	1.01992	1.03359	0.927985	2.30963	0.861462	0.824403	0.431552	0.434111
3h	0.736604	0.589554	0.745582	0.543686	0.527594	0.629464	0.993476	0.446004	0.874445	1.35241
3h	0.882327	0.493806	0.827955	0.877207	0.992415	0.287252	0.567918	0.302392	0.814465	0.716814
3h	1.21707	0.766193	1.04909	1.22296	1.32905	1.38277	0.982248	0.43655	0.619744	0.665709
3h	1.10081	1.14868	1.05445	1.04197	0.898469	0.474542	1.78599	2.93241	1.4791	1.06562
8h	0.770581	0.814174	0.92433	0.870545	1.05924	0.961987	1.0438	0.396102	1.232	1.76481
8h	1.21419	1.2249	0.785234	0.961333	1.45502	2.2365	0.885421	1.06693	0.969377	1.29244
8h	0.943257	0.511439	1.14499	1.29127	2.42071	2.06184	1.62453	0.118996	1.89313	3.5053
8h	0.912935	0.690206	0.575796	0.605407	0.590062	2.99915	1.29314	0.524497	0.898217	1.08827
8h	0.87022	0.526868	0.848631	0.887075	0.699796	0.513694	1.26162	1.75493	1.72061	2.15227
8h	1.01831	0.925299	0.901017	1.10049	1.03368	0.264997	0.769105	1.31917	1.03276	1.2408
12h	1.23105	1.67322	1.37491	1.43657	1.31771	0.473219	1.66866	0.237845	1.45597	0.81448
12h	0.94151	0.439556	0.681529	0.673034	0.725216	0.328389	0.485294	0.417918	0.748366	0.702235
12h	1.32043	1.44551	1.36161	1.49088	1.26333	0.810313	0.868531	0.800602	1.81103	1.69849
12h	1.09641	1.13904	1.10825	1.2455	1.19226	1.15449	1.65741	0.165825	1.36012	3.1406
12h	1.34177	0.811335	1.18977	1.11155	0.973219	0.350765	2.28003	1.9923	2.30018	3.16254
12h	1.9416	2.18836	1.02556	1.39686	1.30725	1.84062	1.58583		1.6085	1.20737
16h	0.787032	1.03652	0.853903	0.754456	0.71495	1.13922	1.17724	0.313432	0.405847	0.415909
16h	1.32799	0.865638	0.832174	0.8201	0.68167	2.74123	0.956848	0.237649	0.474056	0.405868
16h	0.731156	0.835098	0.68554	0.83792	0.919542	0.325564	0.233578	0.310506	0.266061	0.198987
16h	0.877383	0.91513	0.805266	0.800833	0.656622	2.32031	1.51176	0.451677	0.898928	0.741358
16h	0.580293	0.866091	0.765982	0.659796	0.483676	4.01823	1.36502	0.236643	0.79132	0.962128
16h	1.06784	0.778661	0.671114	0.605683	0.397208	0.356565	0.493941	0.29685	0.347738	0.36748
24h	0.905229	0.874856	1.08658	1.11455	0.857878	1.07872	0.879222	0.235984	1.00994	0.541049
24h	1.05036	1.19661	0.975447	1.11712	0.966617	0.160173	0.818876	0.898557	0.819277	0.473461
24h	1.33828	1.0231	1.04492	0.996066	0.723934	2.48427	1.9057	0.57282	1.64643	1.06238
24h	0.959096	1.64536	0.921231	1.09204	0.89751	0.512595	1.49585	0.84551	2.22449	1.84015
24h	1.05527	1.37545	1.06652	1.14163	1.3584	3.53609	1.96133	0.957461	1.51923	1.94148
24h	1.0808	0.780702	0.775775	0.91953	0.64524	0.174552	0.704002	1.06547	1.25781	0.891469

## Sheet: Gene expression
					Gene exprression in liver, Data normalized with NORMA-Gene method
	Cholesterol synthesis					Cholesterol efflux						Cholesterol esterification		Lipogenesis
Time	hmgcr	hmgcs	cyp51	dhcr7	srebp2	cyp7a1	ugt1a3	abcg5	abcg8	abca1	lxr	acat1	acat2	fas	gck	srebp1
3h	0.0345006	0.00990038	0.10296	0.257709	0.0897452	0.442677	0.270215	0.407987	0.227972	0.153313	0.233865	0.264084	0.225054	0.0221559	0.0823938	0.123979
3h	0.0366537	0.0206689	0.0896308	0.165781	0.0823454	0.318187	0.185651	0.456871	0.366281	0.0785007	0.203569	0.123343	0.178578	0.0653081	0.311228	0.0768045
3h	0.0449568	0.024365	0.0586269	0.18019	0.126519	0.237654	0.240139	0.329654	0.18215	0.23981	0.311093	0.221459	0.128874	0.0147731	0.219487	0.104175
3h	0.0563661	0.0267391	0.0858112	0.14115	0.132652	0.333207	0.208459	0.201128	0.189291	0.150371	0.166512	0.230669	0.203472	0.0310733	0.181749	0.135515
3h	0.0808014	0.0391669	0.114096	0.0938753	0.188146	0.185214	0.148495	0.119521	0.137832	0.208306	0.218112	0.215586	0.296297	0.0140957	0.206308	0.179575
3h	0.00738434	0.00499336	0.0290727	0.178234	0.0614494	0.645734	0.225865	0.786723	0.288024	0.192424	0.387397	0.351994	0.127563	0.0651694	0.372577	0.100766
8h	0.144015	0.179011	0.184136	0.154636	0.249875	0.091334	0.128648	0.129596	0.134101	0.194653	0.230591	0.263943	0.302991	0.0590914	0.0639799	0.26039
8h	0.0734651	0.0783121	0.103732	0.173567	0.181973	0.296127	0.176665	0.208839	0.111689	0.180311	0.189508	0.297745	0.317299	0.0637574	0.0691361	0.300654
8h	0.189603	0.0728488	0.302102	0.377518	0.345943	0.13446	0.170802	0.186958	0.227508	0.285596	0.37745	0.345759	0.181837	0.0102519	0.00572871	0.206477
8h	0.127142	0.120374	0.164996	0.141036	0.230186	0.114309	0.191027	0.205996	0.151574	0.230511	0.23529	0.204356	0.205865	0.0294903	0.171928	0.162705
8h	0.0693487	0.0630939	0.0903879	0.10594	0.209357	0.262415	0.170096	0.192439	0.222675	0.201516	0.25918	0.27368	0.331387	0.0980081	0.0382222	0.348535
8h	0.0811692	0.0791043	0.0869019	0.128404	0.17367	0.227909	0.208382	0.498363	0.127515	0.176952	0.294982	0.283189	0.163974	0.0876223	0.0384509	0.262114
12h	0.169531	0.187687	0.168141	0.110535	0.203884	0.167623	0.166244	0.227367	0.148907	0.125682	0.22765	0.182146	0.404135	0.260484	0.0293407	0.236045
12h	0.335936	0.33468	0.301968	0.196532	0.283449	0.112102	0.179529	0.103244	0.232169	0.330363	0.136871	0.216811	0.365429	0.108257	0.01159	0.100282
12h	0.139257	0.0960262	0.16467	0.158155	0.193191	0.135456	0.261784	0.213524	0.18809	0.341145	0.189306	0.305795	0.18915	0.0561034	0.124711	0.117521
12h	0.173941	0.0992591	0.240633	0.124032	0.250107	0.229945	0.167789	0.117226	0.0889757	0.324931	0.155574	0.216574	0.269185	0.0667168	0.193302	0.20659
12h	0.192453	0.148325	0.197134	0.146924	0.238328	0.172189	0.151865	0.222542	0.287328	0.261014	0.131264	0.159476	0.187886	0.0582107	0.130881	0.198023
12h	0.174247	0.137644	0.162714	0.115528	0.154635	0.197726	0.175769	0.302706	0.164634	0.180812	0.174339	0.232067	0.209239	0.308457	0.0226511	0.340572
16h	0.685499	0.632554	0.507488	0.374462	0.344789	0.243604	0.343238	0.498926	0.401584	0.191688	0.234131	0.451761	0.523587	0.549574	0.424773	0.432287
16h	0.833296	0.951485	0.672008	0.671817	0.441132	0.222055	0.256554	0.364721	0.559682	0.123326	0.194908	0.415921	0.373239	0.583889	0.367316	0.358766
16h	0.723166	0.460372	0.601718	0.502612	0.411597	0.315701	0.455985	0.51259	0.53468	0.155035	0.174231	0.445456	0.360018	0.591767	0.450082	0.294439
16h	0.47653	0.491615	0.402862	0.414928	0.414301	0.151973	0.306993	0.47747	0.341839	0.166751	0.259794	0.564031	0.349205	0.603063	0.823488	0.53878
16h	0.909946	0.910324	0.736723	0.638669	0.391602	0.190825	0.272375	0.422373	0.366647	0.0930199	0.176297	0.276801	0.609054	0.565291	0.621252	0.36794
16h	0.752869	1.20529	0.760337	0.687313	0.4582	0.291904	0.122064	0.33196	0.320172	0.248513	0.158494	0.247249	0.537125	0.758031	0.292847	0.633796
24h	0.111851	0.0599859	0.15929	0.174773	0.242339	0.264028	0.298741	0.211021	0.309549	0.130264	0.169221	0.202873	0.199202	0.170869	0.461978	0.156398
24h	0.150339	0.0613079	0.173698	0.170646	0.186276	0.172035	0.311945	0.371079	0.183504	0.134165	0.20636	0.200756	0.118669	0.25788	0.35912	0.157144
24h	0.151163	0.039738	0.160235	0.216358	0.1694	0.551279	0.322062	0.278345	0.289072	0.244076	0.30225	0.172619	0.0635474	0.123565	0.373875	0.0752735
24h	0.145695	0.10399	0.182772	0.389587	0.101437	0.137686	0.191905	0.417845	0.174885	0.118665	0.208144	0.222761	0.143009	0.431281	0.213617	0.182161
24h	0.2663	0.176644	0.165292	0.268755	0.173914	0.0957026	0.202877	0.146146	0.299317	0.138472	0.129951	0.2071	0.142386	0.434673	0.178535	0.192809
24h	0.0551984	0.035886	0.0918611	0.290792	0.22144	0.396734	0.253765	0.402877	0.415169	0.297568	0.256936	0.22876	0.131223	0.0945763	0.377591	0.114024
